# Supplementary material for: Liver histology is associated with long-term clinical outcomes in patients with metabolic dysfunction–associated steatohepatitis
Source: Hepatol Commun. 2024 May 10;8(6):e0423. doi: 10.1097/HC9.0000000000000423 (PMC11093565; doi:10.1097/HC9.0000000000000423)
Supplement: Supplementary file 1 [file hc9-8-e0423-s001.xlsx]

## Sheet: Clinical Outcomes - ICD
ICD Code	ICD Description	Disease Correlate	ICD Code Type
456.0	Esophageal varices with bleeding	Cirrhosis	ICD9
456.1	Esophageal varices without mention of bleeding	Cirrhosis	ICD9
456.20	Esophageal varices in diseases classified elsewhere, with bleeding	Cirrhosis	ICD9
456.21	Esophageal varices in diseases classified elsewhere, without mention of bleeding	Cirrhosis	ICD9
571.5	Cirrhosis of liver without mention of alcohol	Cirrhosis	ICD9
572.3	Portal hypertension	Cirrhosis	ICD9
572.4	Hepatorenal syndrome	Cirrhosis	ICD9
572.8	Other sequelae of chronic liver disease	Cirrhosis	ICD9
573.5	Hepatopulmonary syndrome	Cirrhosis	ICD9
789.59	Other ascites	Cirrhosis	ICD9
I85.00	Esophageal varices without bleeding	Cirrhosis	ICD10
I85.01	Esophageal varices with bleeding	Cirrhosis	ICD10
I85.10	Secondary esophageal varices without bleeding	Cirrhosis	ICD10
I85.11	Secondary esophageal varices with bleeding	Cirrhosis	ICD10
K72.10	Chronic hepatic failure without coma	Cirrhosis	ICD10
K72.11	Chronic hepatic failure with coma	Cirrhosis	ICD10
K72.91	Hepatic failure, unspecified with coma	Cirrhosis	ICD10
K74.1	Hepatic sclerosis	Cirrhosis	ICD10
K74.2	Hepatic fibrosis with hepatic sclerosis	Cirrhosis	ICD10
K74.60	Unspecified cirrhosis of liver	Cirrhosis	ICD10
K74.69	Other cirrhosis of liver	Cirrhosis	ICD10
K76.6	Portal hypertension	Cirrhosis	ICD10
K76.7	Hepatorenal syndrome	Cirrhosis	ICD10
K76.81	Hepatopulmonary syndrome	Cirrhosis	ICD10
R18.8	Other ascites	Cirrhosis	ICD10
402.01	Malignant hypertensive heart disease with heart failure	Heart failure	ICD9
402.11	Benign hypertensive heart disease with heart failure	Heart failure	ICD9
402.91	Unspecified hypertensive heart disease with heart failure	Heart failure	ICD9
404.01	Hypertensive heart and chronic kidney disease, malignant, with heart failure and with chronic kidney disease stage I through stage IV, or unspecified	Heart failure	ICD9
404.03	Hypertensive heart and chronic kidney disease, malignant, with heart failure and with chronic kidney disease stage V or end stage renal disease	Heart failure	ICD9
404.11	Hypertensive heart and chronic kidney disease, benign, with heart failure and with chronic kidney disease stage I through stage IV, or unspecified	Heart failure	ICD9
404.13	Hypertensive heart and chronic kidney disease, benign, with heart failure and chronic kidney disease stage V or end stage renal disease	Heart failure	ICD9
404.91	Hypertensive heart and chronic kidney disease, unspecified, with heart failure and with chronic kidney disease stage I through stage IV, or unspecified	Heart failure	ICD9
404.93	Hypertensive heart and chronic kidney disease, unspecified, with heart failure and chronic kidney disease stage V or end stage renal disease	Heart failure	ICD9
428.0	Congestive heart failure, unspecified	Heart failure	ICD9
428.1	Left heart failure	Heart failure	ICD9
428.20	Systolic heart failure, unspecified	Heart failure	ICD9
428.21	Acute systolic heart failure	Heart failure	ICD9
428.22	Chronic systolic heart failure	Heart failure	ICD9
428.23	Acute on chronic systolic heart failure	Heart failure	ICD9
428.30	Diastolic heart failure, unspecified	Heart failure	ICD9
428.31	Acute diastolic heart failure	Heart failure	ICD9
428.32	Chronic diastolic heart failure	Heart failure	ICD9
428.33	Acute on chronic diastolic heart failure	Heart failure	ICD9
428.40	Combined systolic and diastolic heart failure, unspecified	Heart failure	ICD9
428.41	Acute combined systolic and diastolic heart failure	Heart failure	ICD9
428.42	Chronic combined systolic and diastolic heart failure	Heart failure	ICD9
428.43	Acute on chronic combined systolic and diastolic heart failure	Heart failure	ICD9
428.9	Heart failure, unspecified	Heart failure	ICD9
I11.0	Hypertensive heart disease with heart failure	Heart failure	ICD10
I13.0	Hypertensive heart and chronic kidney disease with heart failure and stage 1 through stage 4 chronic kidney disease, or unspecified chronic kidney disease	Heart failure	ICD10
I13.2	Hypertensive heart and chronic kidney disease with heart failure and with stage 5 chronic kidney disease, or end stage renal disease	Heart failure	ICD10
I50.1	Left ventricular failure, unspecified	Heart failure	ICD10
I50.20	Unspecified systolic (congestive) heart failure	Heart failure	ICD10
I50.21	Acute systolic (congestive) heart failure	Heart failure	ICD10
I50.22	Chronic systolic (congestive) heart failure	Heart failure	ICD10
I50.23	Acute on chronic systolic (congestive) heart failure	Heart failure	ICD10
I50.30	Unspecified diastolic (congestive) heart failure	Heart failure	ICD10
I50.31	Acute diastolic (congestive) heart failure	Heart failure	ICD10
I50.32	Chronic diastolic (congestive) heart failure	Heart failure	ICD10
I50.33	Acute on chronic diastolic (congestive) heart failure	Heart failure	ICD10
I50.40	Unspecified combined systolic (congestive) and diastolic (congestive) heart failure	Heart failure	ICD10
I50.41	Acute combined systolic (congestive) and diastolic (congestive) heart failure	Heart failure	ICD10
I50.42	Chronic combined systolic (congestive) and diastolic (congestive) heart failure	Heart failure	ICD10
I50.43	Acute on chronic combined systolic (congestive) and diastolic (congestive) heart failure	Heart failure	ICD10
I50.810	Right heart failure, unspecified	Heart failure	ICD10
I50.811	Acute right heart failure	Heart failure	ICD10
I50.812	Chronic right heart failure	Heart failure	ICD10
I50.813	Acute on chronic right heart failure	Heart failure	ICD10
I50.814	Right heart failure due to left heart failure	Heart failure	ICD10
I50.82	Biventricular heart failure	Heart failure	ICD10
I50.83	High output heart failure	Heart failure	ICD10
I50.84	End stage heart failure	Heart failure	ICD10
I50.89	Other heart failure	Heart failure	ICD10
I50.9	Heart failure, unspecified	Heart failure	ICD10
155.0	Malignant neoplasm of liver, primary	Hepatocellular carcinoma	ICD9
C22.0	Liver cell carcinoma	Hepatocellular carcinoma	ICD10
C22.8	Malignant neoplasm of liver, primary, unspecified as to type	Hepatocellular carcinoma	ICD10
456.0	Esophageal varices with bleeding	Liver decompensation/failure	ICD9
456.20	Esophageal varices in diseases classified elsewhere, with bleeding	Liver decompensation/failure	ICD9
456.8	Varices of other sites	Liver decompensation/failure	ICD9
572.2	Hepatic encephalopathy	Liver decompensation/failure	ICD9
572.4	Hepatorenal syndrome	Liver decompensation/failure	ICD9
572.8	Other sequelae of chronic liver disease	Liver decompensation/failure	ICD9
573.5	Hepatopulmonary syndrome	Liver decompensation/failure	ICD9
782.4	Jaundice, unspecified, not of newborn	Liver decompensation/failure	ICD9
789.59	Other ascites	Liver decompensation/failure	ICD9
I85.01	Esophageal varices with bleeding	Liver decompensation/failure	ICD10
I85.11	Secondary esophageal varices with bleeding	Liver decompensation/failure	ICD10
I86.4	Gastric varices	Liver decompensation/failure	ICD10
K72.10	Chronic hepatic failure without coma	Liver decompensation/failure	ICD10
K72.11	Chronic hepatic failure with coma	Liver decompensation/failure	ICD10
K72.91	Hepatic failure, unspecified with coma	Liver decompensation/failure	ICD10
K76.7	Hepatorenal syndrome	Liver decompensation/failure	ICD10
K76.81	Hepatopulmonary syndrome	Liver decompensation/failure	ICD10
R17	Unspecified jaundice	Liver decompensation/failure	ICD10
R18.8	Other ascites	Liver decompensation/failure	ICD10
410.00	Acute myocardial infarction of anterolateral wall, episode of care unspecified	Myocardial infarction	ICD9
410.01	Acute myocardial infarction of anterolateral wall, initial episode of care	Myocardial infarction	ICD9
410.02	Acute myocardial infarction of anterolateral wall, subsequent episode of care	Myocardial infarction	ICD9
410.10	Acute myocardial infarction of other anterior wall, episode of care unspecified	Myocardial infarction	ICD9
410.11	Acute myocardial infarction of other anterior wall, initial episode of care	Myocardial infarction	ICD9
410.12	Acute myocardial infarction of other anterior wall, subsequent episode of care	Myocardial infarction	ICD9
410.20	Acute myocardial infarction of inferolateral wall, episode of care unspecified	Myocardial infarction	ICD9
410.21	Acute myocardial infarction of inferolateral wall, initial episode of care	Myocardial infarction	ICD9
410.22	Acute myocardial infarction of inferolateral wall, subsequent episode of care	Myocardial infarction	ICD9
410.30	Acute myocardial infarction of inferoposterior wall, episode of care unspecified	Myocardial infarction	ICD9
410.31	Acute myocardial infarction of inferoposterior wall, initial episode of care	Myocardial infarction	ICD9
410.32	Acute myocardial infarction of inferoposterior wall, subsequent episode of care	Myocardial infarction	ICD9
410.40	Acute myocardial infarction of other inferior wall, episode of care unspecified	Myocardial infarction	ICD9
410.41	Acute myocardial infarction of other inferior wall, initial episode of care	Myocardial infarction	ICD9
410.42	Acute myocardial infarction of other inferior wall, subsequent episode of care	Myocardial infarction	ICD9
410.50	Acute myocardial infarction of other lateral wall, episode of care unspecified	Myocardial infarction	ICD9
410.51	Acute myocardial infarction of other lateral wall, initial episode of care	Myocardial infarction	ICD9
410.52	Acute myocardial infarction of other lateral wall, subsequent episode of care	Myocardial infarction	ICD9
410.60	True posterior wall infarction, episode of care unspecified	Myocardial infarction	ICD9
410.61	True posterior wall infarction, initial episode of care	Myocardial infarction	ICD9
410.62	True posterior wall infarction, subsequent episode of care	Myocardial infarction	ICD9
410.70	Subendocardial infarction, episode of care unspecified	Myocardial infarction	ICD9
410.71	Subendocardial infarction, initial episode of care	Myocardial infarction	ICD9
410.72	Subendocardial infarction, subsequent episode of care	Myocardial infarction	ICD9
410.80	Acute myocardial infarction of other specified sites, episode of care unspecified	Myocardial infarction	ICD9
410.81	Acute myocardial infarction of other specified sites, initial episode of care	Myocardial infarction	ICD9
410.82	Acute myocardial infarction of other specified sites, subsequent episode of care	Myocardial infarction	ICD9
410.90	Acute myocardial infarction of unspecified site, episode of care unspecified	Myocardial infarction	ICD9
410.91	Acute myocardial infarction of unspecified site, initial episode of care	Myocardial infarction	ICD9
410.92	Acute myocardial infarction of unspecified site, subsequent episode of care	Myocardial infarction	ICD9
I21.01	ST elevation (STEMI) myocardial infarction involving left main coronary artery	Myocardial infarction	ICD10
I21.02	ST elevation (STEMI) myocardial infarction involving left anterior descending coronary artery	Myocardial infarction	ICD10
I21.09	ST elevation (STEMI) myocardial infarction involving other coronary artery of anterior wall	Myocardial infarction	ICD10
I21.11	ST elevation (STEMI) myocardial infarction involving right coronary artery	Myocardial infarction	ICD10
I21.19	ST elevation (STEMI) myocardial infarction involving other coronary artery of inferior wall	Myocardial infarction	ICD10
I21.21	ST elevation (STEMI) myocardial infarction involving left circumflex coronary artery	Myocardial infarction	ICD10
I21.29	ST elevation (STEMI) myocardial infarction involving other sites	Myocardial infarction	ICD10
I21.3	ST elevation (STEMI) myocardial infarction of unspecified site	Myocardial infarction	ICD10
I21.4	Non-ST elevation (NSTEMI) myocardial infarction	Myocardial infarction	ICD10
I21.9	Acute myocardial infarction, unspecified	Myocardial infarction	ICD10
I21.A1	Myocardial infarction type 2	Myocardial infarction	ICD10
I21.A9	Other myocardial infarction type	Myocardial infarction	ICD10
I22.0	Subsequent ST elevation (STEMI) myocardial infarction of anterior wall	Myocardial infarction	ICD10
I22.1	Subsequent ST elevation (STEMI) myocardial infarction of inferior wall	Myocardial infarction	ICD10
I22.2	Subsequent non-ST elevation (NSTEMI) myocardial infarction	Myocardial infarction	ICD10
I22.8	Subsequent ST elevation (STEMI) myocardial infarction of other sites	Myocardial infarction	ICD10
I22.9	Subsequent ST elevation (STEMI) myocardial infarction of unspecified site	Myocardial infarction	ICD10
430	Subarachnoid hemorrhage	Stroke	ICD9
431	Intracerebral hemorrhage	Stroke	ICD9
432.0	Nontraumatic extradural hemorrhage	Stroke	ICD9
432.1	Subdural hemorrhage	Stroke	ICD9
432.9	Unspecified intracranial hemorrhage	Stroke	ICD9
433.01	Occlusion and stenosis of basilar artery with cerebral infarction	Stroke	ICD9
433.11	Occlusion and stenosis of carotid artery with cerebral infarction	Stroke	ICD9
433.21	Occlusion and stenosis of vertebral artery with cerebral infarction	Stroke	ICD9
433.31	Occlusion and stenosis of multiple and bilateral precerebral arteries with cerebral infarction	Stroke	ICD9
433.81	Occlusion and stenosis of other specified precerebral artery with cerebral infarction	Stroke	ICD9
433.91	Occlusion and stenosis of unspecified precerebral artery with cerebral infarction	Stroke	ICD9
434.01	Cerebral thrombosis with cerebral infarction	Stroke	ICD9
434.11	Cerebral embolism with cerebral infarction	Stroke	ICD9
434.91	Cerebral artery occlusion, unspecified with cerebral infarction	Stroke	ICD9
I60.00	Nontraumatic subarachnoid hemorrhage from unspecified carotid siphon and bifurcation	Stroke	ICD10
I60.01	Nontraumatic subarachnoid hemorrhage from right carotid siphon and bifurcation	Stroke	ICD10
I60.02	Nontraumatic subarachnoid hemorrhage from left carotid siphon and bifurcation	Stroke	ICD10
I60.10	Nontraumatic subarachnoid hemorrhage from unspecified middle cerebral artery	Stroke	ICD10
I60.11	Nontraumatic subarachnoid hemorrhage from right middle cerebral artery	Stroke	ICD10
I60.12	Nontraumatic subarachnoid hemorrhage from left middle cerebral artery	Stroke	ICD10
I60.2	Nontraumatic subarachnoid hemorrhage from anterior communicating artery	Stroke	ICD10
I60.30	Nontraumatic subarachnoid hemorrhage from unspecified posterior communicating artery	Stroke	ICD10
I60.31	Nontraumatic subarachnoid hemorrhage from right posterior communicating artery	Stroke	ICD10
I60.32	Nontraumatic subarachnoid hemorrhage from left posterior communicating artery	Stroke	ICD10
I60.4	Nontraumatic subarachnoid hemorrhage from basilar artery	Stroke	ICD10
I60.50	Nontraumatic subarachnoid hemorrhage from unspecified vertebral artery	Stroke	ICD10
I60.51	Nontraumatic subarachnoid hemorrhage from right vertebral artery	Stroke	ICD10
I60.52	Nontraumatic subarachnoid hemorrhage from left vertebral artery	Stroke	ICD10
I60.6	Nontraumatic subarachnoid hemorrhage from other intracranial arteries	Stroke	ICD10
I60.7	Nontraumatic subarachnoid hemorrhage from unspecified intracranial artery	Stroke	ICD10
I60.9	Nontraumatic subarachnoid hemorrhage, unspecified	Stroke	ICD10
I61.0	Nontraumatic intracerebral hemorrhage in hemisphere, subcortical	Stroke	ICD10
I61.1	Nontraumatic intracerebral hemorrhage in hemisphere, cortical	Stroke	ICD10
I61.2	Nontraumatic intracerebral hemorrhage in hemisphere, unspecified	Stroke	ICD10
I61.3	Nontraumatic intracerebral hemorrhage in brain stem	Stroke	ICD10
I61.4	Nontraumatic intracerebral hemorrhage in cerebellum	Stroke	ICD10
I61.5	Nontraumatic intracerebral hemorrhage, intraventricular	Stroke	ICD10
I61.6	Nontraumatic intracerebral hemorrhage, multiple localized	Stroke	ICD10
I61.8	Other nontraumatic intracerebral hemorrhage	Stroke	ICD10
I61.9	Nontraumatic intracerebral hemorrhage, unspecified	Stroke	ICD10
I62.00	Nontraumatic subdural hemorrhage, unspecified	Stroke	ICD10
I62.01	Nontraumatic acute subdural hemorrhage	Stroke	ICD10
I62.02	Nontraumatic subacute subdural hemorrhage	Stroke	ICD10
I62.03	Nontraumatic chronic subdural hemorrhage	Stroke	ICD10
I62.1	Nontraumatic extradural hemorrhage	Stroke	ICD10
I62.9	Nontraumatic intracranial hemorrhage, unspecified	Stroke	ICD10
I63.00	Cerebral infarction due to thrombosis of unspecified precerebral artery	Stroke	ICD10
I63.011	Cerebral infarction due to thrombosis of right vertebral artery	Stroke	ICD10
I63.012	Cerebral infarction due to thrombosis of left vertebral artery	Stroke	ICD10
I63.013	Cerebral infarction due to thrombosis of bilateral vertebral arteries	Stroke	ICD10
I63.019	Cerebral infarction due to thrombosis of unspecified vertebral artery	Stroke	ICD10
I63.02	Cerebral infarction due to thrombosis of basilar artery	Stroke	ICD10
I63.031	Cerebral infarction due to thrombosis of right carotid artery	Stroke	ICD10
I63.032	Cerebral infarction due to thrombosis of left carotid artery	Stroke	ICD10
I63.033	Cerebral infarction due to thrombosis of bilateral carotid arteries	Stroke	ICD10
I63.039	Cerebral infarction due to thrombosis of unspecified carotid artery	Stroke	ICD10
I63.09	Cerebral infarction due to thrombosis of other precerebral artery	Stroke	ICD10
I63.10	Cerebral infarction due to embolism of unspecified precerebral artery	Stroke	ICD10
I63.111	Cerebral infarction due to embolism of right vertebral artery	Stroke	ICD10
I63.112	Cerebral infarction due to embolism of left vertebral artery	Stroke	ICD10
I63.113	Cerebral infarction due to embolism of bilateral vertebral arteries	Stroke	ICD10
I63.119	Cerebral infarction due to embolism of unspecified vertebral artery	Stroke	ICD10
I63.12	Cerebral infarction due to embolism of basilar artery	Stroke	ICD10
I63.131	Cerebral infarction due to embolism of right carotid artery	Stroke	ICD10
I63.132	Cerebral infarction due to embolism of left carotid artery	Stroke	ICD10
I63.133	Cerebral infarction due to embolism of bilateral carotid arteries	Stroke	ICD10
I63.139	Cerebral infarction due to embolism of unspecified carotid artery	Stroke	ICD10
I63.19	Cerebral infarction due to embolism of other precerebral artery	Stroke	ICD10
I63.20	Cerebral infarction due to unspecified occlusion or stenosis of unspecified precerebral arteries	Stroke	ICD10
I63.211	Cerebral infarction due to unspecified occlusion or stenosis of right vertebral artery	Stroke	ICD10
I63.212	Cerebral infarction due to unspecified occlusion or stenosis of left vertebral artery	Stroke	ICD10
I63.213	Cerebral infarction due to unspecified occlusion or stenosis of bilateral vertebral arteries	Stroke	ICD10
I63.219	Cerebral infarction due to unspecified occlusion or stenosis of unspecified vertebral artery	Stroke	ICD10
I63.22	Cerebral infarction due to unspecified occlusion or stenosis of basilar artery	Stroke	ICD10
I63.231	Cerebral infarction due to unspecified occlusion or stenosis of right carotid arteries	Stroke	ICD10
I63.232	Cerebral infarction due to unspecified occlusion or stenosis of left carotid arteries	Stroke	ICD10
I63.233	Cerebral infarction due to unspecified occlusion or stenosis of bilateral carotid arteries	Stroke	ICD10
I63.239	Cerebral infarction due to unspecified occlusion or stenosis of unspecified carotid artery	Stroke	ICD10
I63.29	Cerebral infarction due to unspecified occlusion or stenosis of other precerebral arteries	Stroke	ICD10
I63.30	Cerebral infarction due to thrombosis of unspecified cerebral artery	Stroke	ICD10
I63.311	Cerebral infarction due to thrombosis of right middle cerebral artery	Stroke	ICD10
I63.312	Cerebral infarction due to thrombosis of left middle cerebral artery	Stroke	ICD10
I63.313	Cerebral infarction due to thrombosis of bilateral middle cerebral arteries	Stroke	ICD10
I63.319	Cerebral infarction due to thrombosis of unspecified middle cerebral artery	Stroke	ICD10
I63.321	Cerebral infarction due to thrombosis of right anterior cerebral artery	Stroke	ICD10
I63.322	Cerebral infarction due to thrombosis of left anterior cerebral artery	Stroke	ICD10
I63.323	Cerebral infarction due to thrombosis of bilateral anterior cerebral arteries	Stroke	ICD10
I63.329	Cerebral infarction due to thrombosis of unspecified anterior cerebral artery	Stroke	ICD10
I63.331	Cerebral infarction due to thrombosis of right posterior cerebral artery	Stroke	ICD10
I63.332	Cerebral infarction due to thrombosis of left posterior cerebral artery	Stroke	ICD10
I63.333	Cerebral infarction due to thrombosis of bilateral posterior cerebral arteries	Stroke	ICD10
I63.339	Cerebral infarction due to thrombosis of unspecified posterior cerebral artery	Stroke	ICD10
I63.341	Cerebral infarction due to thrombosis of right cerebellar artery	Stroke	ICD10
I63.342	Cerebral infarction due to thrombosis of left cerebellar artery	Stroke	ICD10
I63.343	Cerebral infarction due to thrombosis of bilateral cerebellar arteries	Stroke	ICD10
I63.349	Cerebral infarction due to thrombosis of unspecified cerebellar artery	Stroke	ICD10
I63.39	Cerebral infarction due to thrombosis of other cerebral artery	Stroke	ICD10
I63.40	Cerebral infarction due to embolism of unspecified cerebral artery	Stroke	ICD10
I63.411	Cerebral infarction due to embolism of right middle cerebral artery	Stroke	ICD10
I63.412	Cerebral infarction due to embolism of left middle cerebral artery	Stroke	ICD10
I63.413	Cerebral infarction due to embolism of bilateral middle cerebral arteries	Stroke	ICD10
I63.419	Cerebral infarction due to embolism of unspecified middle cerebral artery	Stroke	ICD10
I63.421	Cerebral infarction due to embolism of right anterior cerebral artery	Stroke	ICD10
I63.422	Cerebral infarction due to embolism of left anterior cerebral artery	Stroke	ICD10
I63.423	Cerebral infarction due to embolism of bilateral anterior cerebral arteries	Stroke	ICD10
I63.429	Cerebral infarction due to embolism of unspecified anterior cerebral artery	Stroke	ICD10
I63.431	Cerebral infarction due to embolism of right posterior cerebral artery	Stroke	ICD10
I63.432	Cerebral infarction due to embolism of left posterior cerebral artery	Stroke	ICD10
I63.433	Cerebral infarction due to embolism of bilateral posterior cerebral arteries	Stroke	ICD10
I63.439	Cerebral infarction due to embolism of unspecified posterior cerebral artery	Stroke	ICD10
I63.441	Cerebral infarction due to embolism of right cerebellar artery	Stroke	ICD10
I63.442	Cerebral infarction due to embolism of left cerebellar artery	Stroke	ICD10
I63.443	Cerebral infarction due to embolism of bilateral cerebellar arteries	Stroke	ICD10
I63.449	Cerebral infarction due to embolism of unspecified cerebellar artery	Stroke	ICD10
I63.49	Cerebral infarction due to embolism of other cerebral artery	Stroke	ICD10
I63.50	Cerebral infarction due to unspecified occlusion or stenosis of unspecified cerebral artery	Stroke	ICD10
I63.511	Cerebral infarction due to unspecified occlusion or stenosis of right middle cerebral artery	Stroke	ICD10
I63.512	Cerebral infarction due to unspecified occlusion or stenosis of left middle cerebral artery	Stroke	ICD10
I63.513	Cerebral infarction due to unspecified occlusion or stenosis of bilateral middle cerebral arteries	Stroke	ICD10
I63.519	Cerebral infarction due to unspecified occlusion or stenosis of unspecified middle cerebral artery	Stroke	ICD10
I63.521	Cerebral infarction due to unspecified occlusion or stenosis of right anterior cerebral artery	Stroke	ICD10
I63.522	Cerebral infarction due to unspecified occlusion or stenosis of left anterior cerebral artery	Stroke	ICD10
I63.523	Cerebral infarction due to unspecified occlusion or stenosis of bilateral anterior cerebral arteries	Stroke	ICD10
I63.529	Cerebral infarction due to unspecified occlusion or stenosis of unspecified anterior cerebral artery	Stroke	ICD10
I63.531	Cerebral infarction due to unspecified occlusion or stenosis of right posterior cerebral artery	Stroke	ICD10
I63.532	Cerebral infarction due to unspecified occlusion or stenosis of left posterior cerebral artery	Stroke	ICD10
I63.533	Cerebral infarction due to unspecified occlusion or stenosis of bilateral posterior cerebral arteries	Stroke	ICD10
I63.539	Cerebral infarction due to unspecified occlusion or stenosis of unspecified posterior cerebral artery	Stroke	ICD10
I63.541	Cerebral infarction due to unspecified occlusion or stenosis of right cerebellar artery	Stroke	ICD10
I63.542	Cerebral infarction due to unspecified occlusion or stenosis of left cerebellar artery	Stroke	ICD10
I63.543	Cerebral infarction due to unspecified occlusion or stenosis of bilateral cerebellar arteries	Stroke	ICD10
I63.549	Cerebral infarction due to unspecified occlusion or stenosis of unspecified cerebellar artery	Stroke	ICD10
I63.59	Cerebral infarction due to unspecified occlusion or stenosis of other cerebral artery	Stroke	ICD10
I63.6	Cerebral infarction due to cerebral venous thrombosis, nonpyogenic	Stroke	ICD10
I63.81	Other cerebral infarction due to occlusion or stenosis of small artery	Stroke	ICD10
I63.89	Other cerebral infarction	Stroke	ICD10
I63.9	Cerebral infarction, unspecified	Stroke	ICD10
411.1	Intermediate coronary syndrome	Unstable angina	ICD9
I20.0	Unstable angina	Unstable angina	ICD10

## Sheet: Clinical Outcomes - CPT
CPT Code	CPT Description	Procedure Category
92920	Percutaneous transluminal coronary angioplasty; single major coronary artery or branch	Coronary revascularization
92924	Percutaneous transluminal coronary atherectomy, with coronary angioplasty when performed; single major coronary artery or branch	Coronary revascularization
92928	Percutaneous transcatheter placement of intracoronary stent(s), with coronary angioplasty when performed; single major coronary artery or branch	Coronary revascularization
92933	Percutaneous transluminal coronary atherectomy, with intracoronary stent, with coronary angioplasty when performed; single major coronary artery or branch	Coronary revascularization
92937	Percutaneous transluminal revascularization of or through coronary artery bypass graft (internal mammary, free arterial, venous), any combination of intracoronary stent, atherectomy and angioplasty, including distal protection when performed; single vessel	Coronary revascularization
92941	Percutaneous transluminal revascularization of acute total/subtotal occlusion during acute myocardial infarction, coronary artery or coronary artery bypass graft, any combination of intracoronary stent, atherectomy and angioplasty, including aspiration thrombectomy when performed, single vessel	Coronary revascularization
92943	Percutaneous transluminal revascularization of chronic total occlusion, coronary artery, coronary artery branch, or coronary artery bypass graft, any combination of intracoronary stent, atherectomy and angioplasty; single vessel	Coronary revascularization
92982	Percutaneous transluminal coronary balloon angioplasty; single vessel	Coronary revascularization
92995	Percutaneous transluminal coronary atherectomy, by mechanical or other method, with or without balloon angioplasty; single vessel	Coronary revascularization
33510	Coronary artery bypass, vein only; single coronary venous graft	Coronary revascularization
33511	Coronary artery bypass, vein only; 2 coronary venous grafts	Coronary revascularization
33512	Coronary artery bypass, vein only; 3 coronary venous grafts	Coronary revascularization
33513	Coronary artery bypass, vein only; 4 coronary venous grafts	Coronary revascularization
33514	Coronary artery bypass, vein only; 5 coronary venous grafts	Coronary revascularization
33516	Coronary artery bypass, vein only; 6 or more coronary venous grafts	Coronary revascularization
33533	Coronary artery bypass, using arterial graft(s); single arterial graft	Coronary revascularization
33534	Coronary artery bypass, using arterial graft(s); 2 coronary arterial grafts	Coronary revascularization
33535	Coronary artery bypass, using arterial graft(s); 3 coronary arterial grafts	Coronary revascularization
33536	Coronary artery bypass, using arterial graft(s); 4 or more coronary arterial grafts	Coronary revascularization
49082	Abdominal paracentesis (diagnostic or therapeutic); without imaging guidance	Liver decompensation/failure
49083	Abdominal paracentesis (diagnostic or therapeutic); with imaging guidance	Liver decompensation/failure
37182	Insertion of transvenous intrahepatic portosystemic shunt(s) (TIPS) (includes venous access, hepatic and portal vein catheterization, portography with hemodynamic evaluation, intrahepatic tract formation/dilatation, stent placement and all associated imag	Liver decompensation/failure
37183	Revision of transvenous intrahepatic portosystemic shunt(s) (TIPS) (includes venous access, hepatic and portal vein catheterization, portography with hemodynamic evaluation, intrahepatic tract recanulization/dilatation, stent placement and all associated	Liver decompensation/failure
37181	Venous anastomosis, open; splenorenal, distal (selective decompression of esophagogastric varices, any technique)	Liver decompensation/failure
43204	Esophagoscopy, flexible, transoral; with injection sclerosis of esophageal varices	Liver decompensation/failure
43205	Esophagoscopy, flexible, transoral; with band ligation of esophageal varices	Liver decompensation/failure
43243	Esophagogastroduodenoscopy, flexible, transoral; with injection sclerosis of esophageal/gastric varices	Liver decompensation/failure
43244	Esophagogastroduodenoscopy, flexible, transoral; with band ligation of esophageal/gastric varices	Liver decompensation/failure
43400	Ligation, direct, esophageal varices	Liver decompensation/failure
47135	Liver allotransplantation, orthotopic, partial or whole, from cadaver or living donor, any age	Liver transplant
